# Supplementary material for: GALV-KoRV-related retroviruses in diverse Australian and African rodent species
Source: Virus Evol. 2024 Jul 31;10(1):veae061. doi: 10.1093/ve/veae061 (PMC11341202; doi:10.1093/ve/veae061)
Supplement: veae061_Supp [file veae061_supp.zip]

Archive with 4 entries (4 files):
- suppl_data/SI Data 1 - Novel contig sequences.txt
- suppl_data/SI Data 2 - HPG RBD sequence.txt
- suppl_data/SI Figures.docx
- suppl_data/SI_Tables_1-4.xlsx
