# Supplementary material for: GALV-KoRV-related retroviruses in diverse Australian and African rodent species
Source: Virus Evol. 2024 Jul 31;10(1):veae061. doi: 10.1093/ve/veae061 (PMC11341202; doi:10.1093/ve/veae061)
Supplement: veae061_Supp [file veae061_supp.zip › suppl_data/SI Data 1 - Novel contig sequences.txt]

>Mastacomys_fuscus_Env_(Contig_1)
CCAATGTCTCAGGCCCCGCACCCTTTGAGGGCCCCACGCCCCCAACCACGGGCGACAGGC
TTTTCGGTCTTATACAGGGGGCCTTCCTGGTCTTAAATGTCACTCAACCAGAAACCACGA
GGTCGTGCTGGCTCTGTCTGGCCGCGGGCCCCCCTTATTATGAAGGGATAGCCTCTATAG
GAGAGGTCGCTTACACCACCAACCACACTGAATGTCGATGGGGAGGCCAAGGAAAAATCA
CTCTCACTGAGGTTTCAGGACGTGGATTATGCGTAGGAGAGGTGCCCCCCACTCACCAGC
ACCTTTGCAATCAGACCCTATCTGTCAATTCCTCCAAGGACCATCAGTATCTACTTCCTC
TCAACCATAGTTGGTGGGCTTGTAATACCGGTCTCACCCCTTGTCTCTCTACCACAGTTT
TTATAATCAGTCTAGAGACTTTTGTATCCAAATCCAGCTGATCCCTCGCATCTATTACCA
CCCTGATGAAATTCTACTGCAGGCCTATGACAATCCCCGCTCCAGATTCAAAAGAGAGCC
TGTCTCTCTTACCCTAGCTGTATTATTAGGTCTAGGGGTCGCAGCAGGTATAGGTACTGG
CTCAACTGCGCTAATTAAGTCCGAAACACATACATACCAACAATACTAAATAGACTCATT
A
>Mastacomys_fuscus_Env_(Contig_2)
CGCCTGGGTTCATGCTTCGCACCTCAAACCTGCACCACCCCATGAGTCAGATGAATCCTG
GAAGCTGGAAAAGACTGATAATCCTCTTAAGCTGCGTATTCGGCGGCGGCGGACGGAGCC
AACAAACTAACCCTCATCAGCCCATGACTCTCACCTGGCAGGTACTGTCCCAAACTGGAG
ACATTGTCTGGGCCACCAAAACAATTCAACCTCCTTGGACTTGGTGGCCCTCCCTAAAAC
CTGATATATGTGCCCTCGCAGCCGGTCTCGAGACCTGGGATATCCCGGGATCTGATCTAT
CGACCTCTAAACAAGTTAGACCGTCTGACTCAAATTATAATGATGCTAACAAGCAGATCA
GTTGGGGAGCCTTGGGGTGCAGTTACCCTCGGGCTAGAAACAGGATTATAAAAACTCCAA
CTTCTATGTGTGTCCCCGGGATGGTCGGACCCTGTCGGAAGCCCGAAGATGTGGAGGGCT
GGAATCCTTGTACTGTAGAGAGTGGGGCT
>Mastacomys_fuscus_Env_(Contig_4)
CCCGCTCCAGATTCAAAAGAGAGCCTGTCTCTCTTACCCTAGCTGTATTATTAGGTCTAG
GGGTCGCAGCAGGTATAGGTACTGGCTCAACTGCGCTAATTATAAAGGACCCCTAGACCT
CCAGCAAGGCCTTACCAGCCTCCAGGTCGCCATGGACACCGACCTTCGGGCCCTCCAAGA
CTCAATCAGCAAACTAGAAGCCTCACTAACTTCCCTATCGGAGGTGGTACTTCAGAATAG
GAGAGGCCTTGATTTACTGTTTCTAAGAGAAGGAGGCCTCTGTGCAGCCCTAAAAGAAGA
ATGCTGTTTTTATGTAGACCATTCAGGTGCAGTGCGAGACTCTATGAAAAGACTCAAAGA
AAGGTTAGATAAGAGGCAGATAGAGCGTCAGAAACATCAAAGCTGGTATGAAGGATGGTT
TAACATGAAAAACCCGTTCCTTCCATTTTCCTGTGAATTTCATGAAGTCATTGTTTTTAT
AATAACTCCCCATGGTTCACCACCCTACTATCCACCCTTGCTGGGCCCCTGTTACTCCTT
CTCCTGCTACTTGTCCTCGGACCTTGCATAATCAATAGATTAGTCCAATTTATTATAGTT
TACATAGACTAGTTTTTGGGGGTGTGGTGTGTGTCCGTC
>Mastacomys_fuscus_Env_(Contig_6)
GGGGAAAAGTCTTGACCACATGGGTACAGGGCAAAAGTTCCTTATAAAAACTCCAACTTC
TATGTGTGTCCCCGGGATGGTCGGACCCTGTCGGAAGCCCGAAGATGTGGAGGGCTGGAA
TCCTTGTACTGTAGAGAGTGGGGCTGTGAGACCACAGGGGACGCATACTGGCACCCTAAG
TCCTCATGGGACCTTATAACTATAGGACGAAGCCATCAGAACCAGACCTGTGACCAAACT
GGCTGGTGCAACCCCCTCAAAATAGAGTTCACAGAAAAAGGAAAACAGTCCAGAGAATGG
ATGAAGGGGAAGACCTGGGGATTGAGGTTCTATGTGACTGGACATCCAGGCGTACAACTG
ACCATCCGCTTAGAGGTTACTACCACGCCCGCTGTGGCGGTGGGCCCTGACCCCGTCCTT
TCAGAACAGGGACCCCCCAGACCCCTCCCTCCCGAGCGGCCCCTCCCTCTCCCTCCGAGA
AGGGCGCCACT
>Mastacomys_fuscus_Gag_(Contig_21)
CAATGCCTTCCATGTTTCTGTTAGGATTGTACATTGAGCCCCACTTATAAGAAGGGAAAA
TGGCAGACCTTCTGTTCCTCCGAGTGGCCCACCTTCGGCGTGGGATGGCCGCCGGAAGGA
ACTTTTAACCTCTCTGTCATTTCTGCAGTTAAAAGAATTGTCTTTCAGGAGACTGGGGGG
CACCCCGACCAGGTTCCATACATCATAGTGTGGCAGGACCTCGGCCGGAACCCCCCGCCA
TGGATGCCTCCCCCCGCCAAGATCGCTGTTGTCACCAGTCCGGAGGATACGTTGAAACCA
ACACCGGGGAGGCCACCCGCTCCTCCTCGGCCCCTCATCTACCCAGAAACAGACGACTTA
CTCCTTCTTTCTGAGCCTCCACCCTACCCGGCGGCCCC
>Mastacomys_fuscus_Gag_(Contig_23)
GGCCCGGCAACGGGTCAGGTAGCCGATAGTTCCGAACCCGGAGGACCAGCAGCCGGGACC
AGAAGCCGCCGACCCCGCAGTCCGGCGGGGGACCCGGGTCCTGACTCCACTGTGATTCTG
CCCCTCCGGGCCGTTGGACCCCCCGCTGAGCCTAATGGCTTGGCCCCCCTGCAATACTGG
CCTTTTTCCTCTGCAGACCTTTATAATTGGAAATCTAATCATCCTTCTTTTTCTGAAAAT
CCAGCAGGACTCACCGGGCTCTTAGAGTCCCTTATGTTTTCCCACCAGCCCACCTGGGAC
GATTGCCAACAGCTTCTACAGGTTCTCTTCACCACCGAAGAACGGGAAAGGATCCTCCTG
GAGGCTCGCAAAAATGTCCTGGGGGTCGACGGGACCCCCACCCAACTTGAGAACCTCATT
ATAATGAAGCCTTCCCCCTCAATCGACCCCAGTGGGACTACAACACGGCCGCAGGTAGGG
AGCGTCTCCAGGTCTACCGCCGGACTCTAGTGGCGGGTCTCAGAGGGGCCGCTCGACGCC
CCACTAATTTGGCTAAGGTAAGAGAAGTCTTACAAGGACCGACAGAGCCCCCTTCGGTCT
TTCTAGAACGACTGATGGAGGCCTATCGGAGATACACTCCATTTGATCCCTCTTCTGAGG
GACAGCAGGCTGCCGTTGCCATGGCCTTTATCGGACAGTCAGCCCCAGATATTAAAAGAA
AGCTACAAAGACTAGAGGGGCTCCAGGATTATTCCTTACAAGATTTAGTAAAAGAGGCAG
A
>Mastacomys_fuscus_Pol_(Contig_18)
CATCAGGAGGCGTTTGACCACATAAAGAAAGCCTTGCTGTCGGCCCCAGCCTTGGCCCTC
CCAGACCTCACCAAACCAGTCACTCTGTATGTAGATGAGAGGGCCGGCGTAGCCAAGGGA
GTGCTCACTCAGACTTTAGGGCCATGGCGGCGCCCAGTAGCATACCTGTCAAAAAAATTA
GACCCAGTGGCCAGTGGATGGCCAACCTGCCTGAGAGCGGTCGCGGCAGTGGCACTCCTC
CTCAAGGACGCTGACAAGTTAACGTTAGGACAGAATGTAACTGTGATTGCCCCCCATAGC
CTTGAAAGCATTGTGAGACAGCCCCCCCACCGATGGATGACCAACGCCAGGATGACTCAC
TACCAGAGCCTGCTACTGAATGAAAGAGTATTGTTCGCGCCCCCCGCCGTTTTGAACCCA
GCTACCCTACTACCGGTCGAGTCAGAAGCCACCCCAGTGCACAGATGCTCAGAAATTCTC
GCTGAAGAAACAGGGATTCGACGAGACCTAAGAGACCAGCCTTTGTCTGGGGTGCCAGCC
TGGTATACTGACGGTAGCAGTTTCATCGCAGAGGGCAAGCGGAGAGCGGGGGCCGCCATC
GTGGACGATAAACGGACGGTGTGGGCGACCAGCCTGCCAGAAGGAACATCAGCCCAAAAG
GCCGAACTAATGGCCTTAACGCAGGCATTACGCCTGGCTGAGGGGAAAGACATCAACATC
TACACAGACAGCAGGTATGCTTTTGCTACTGCTCATGTTCATGGGGCAATATATAGCCAG
AGGGGGCTACTCAC
>Mastacomys_fuscus_Pol_(Contig_22)
CCTGGCACTTATTGGGAGGTAGATTTTACAGAAGACAAGCCAGCTAAATATGGTAACAAA
TATTTACTAGTTTTTATAGACACCTTTTCAGGATGGGTAGAAGCTTTTCCTACAAAATCA
GAGACAGCAGGGACTGTTGTGAAGAAGATTCTACATGAGATCTTTCCTCGGTTCGGCATC
CCCAAGGTAATTGGATCAGACAATGGACCTGCCTTCGTTGCCCAGGTAAGTCAGGGAATG
GCCAGGCAGCTGGGGATTGATTGGAAATTACATTGTGCCTATAGACCCCAAAGCTCAGGA
CAGGTAGAGAGGATGAAGAGAACTCTAAAAGAGACCATGACAAAATCAGCCTTGGAGACC
GGCGGGAAAGACTGGACAGCCCTCCTTCCCCTGGCACTGCTCCGGGCCAGGAATACCCCC
GGCCGGTTTGGCCTAACCCCATATGAGATTCTTCATGGGGGGCCACCCCCCATACTTGAG
TCTGGGGGGACATTGGGTCCCAATGATGATTTTTTTCCTGTCTTATTTACTCATTTAAAG
GCTCTGGAAGTTGTAAGAAACCAGATCTGGGATCAGGTCAAAGAAGTGTATCAGCCCGGT
ACCGTGACAATCCCTCACCAATTCCAAATCGGGGACCGAGTACTCGTCAGGCGCCATCGA
GCCGGCAGCCTCGAGCCCCGGTGGAAGGGCCCATACTTGGTGTTGCTGACCACTCCGACC
GCGGTGAAAGTCGACGGTATCGCCGCCTGGGTTCATGCTTCGCACCTCAAACCTGCACCA
CCCCATGAGTCAGATGAATCCTGGAAGCTGGAAAAGACTGATAATCCTCTTAAACTGTGG
ACTCAACTCACCGCCTTACTCCCAAAATGTCAAGTTCAGGATGTACA
>Pseudomys_apodemoides_Env_(Contig_12)
CCTGGTACCTAAGTTAAATGGATGGTGGGTATGCAATACAGGACTCACCCCTTGTGTGTC
CCTCTCCATATTCAACCAGTCTCAAGATTTTTGTATTACGATACAGTTAATTCCCCGGGT
ATATTATCACCTTGAAGAAGAAGTTACTGATGCATATG
>Pseudomys_apodemoides_Env_(Contig_6)
CTTACTCCCTCTCAACCATAGTTGGTGGGCTTGCAATACTGGCCTCACCCCTTGCCTCCA
CACCTCAGTTTTCAACCAGTCTAAAGATTTTTGTATTATGGTTCAGCTTGTTCCCCGAGT
CTATTACCATCCTGAAGAAGAGGTCGTTGATGAAT
>Pseudomys_apodemoides_Env_(RBD)_(Contig_2)
GGAGCTGGAAAAGACTGATCATCCTCTTAAGCTGCGTATTCGGCAGCGGCGGAGTGAGTC
CTCCCAATAGGAACCCTCACCAACCTATGACTCTCACCTGGCAGGTACTGTCCCAAACCG
GAGAGGTTGTCTGGACCACAAGAGCCGTTCAGCCCCCCTGGACATGGTGGCC
>Pseudomys_apodemoides_Gag_(Contig_14)
TCCGGGTTTATGGACCCCCTGTGGACCCGCCCCAAATACAACCTCTACAATATTGGCCCT
TTTCCTCTGCAGATTTATATAATTGGAAAACTAATCATCCCTCTTTTTCAGAAAATCCTT
CAGGCTTGACAAAATTAGTTGAGTCCCTTATGTTCTCCCACCAGCCTACTTGGGACGATT
GCCAACAGCTATTACAGGTCCTCTTCACTACAGAAGAACGGGAGAGGATCCTTTTGGAAG
CCCGGAAGAATGTTCCAGGGGCAGACGGGCTTCCAACTAATCTCCCCAACCTGATTGATG
CCGGATTTCCTCTGAACCGCCCGGACTGGGATTACAATACAGCTGAAGGTAGGGAGCGGC
TGACAGTCTACCGCCGGGCTCTGGTGGCAGGTCTCAGAGGGGCTGCTCGGCGCCCCACCA
ATTTGGCTAAGGTAAGAGAAGTCCTTCAGGGACCAACGGAGCCACCTTCTGTGTTTTTAG
AAAGACTTCTAGAAGCATATAGGCGATATACACCTTTTGACCCGGCCTCAGAGGGTCAAC
AAGCGGCTGTCGCCATGGCCTTTATAGGGCAGTCAGCTCCTGATATTAGAAGAAAGTTAC
AAAGAACAGAGGGATTACAAACCCTGACCTTACAGGACTTAGTCAAGGAGGCAGAGAAAG
TGTACAATAAGAGGGAGACAGAGGAAGAGAAAAAAGAAAGGGAAAAAAAAAGAATTTGAC
TTGAATC
>Pseudomys_apodemoides_Gag_(Contig_23)
TTGCTGCTTCGAGCCTACGGACCCCCGGTGGACCCTCCTTTGCTTCAGCCATTTCAATAT
TGGCCTTCCTCCTCCGCTGATTGATATAATTGGAAAACTAACCATCCTTCTTTTTCAGAG
AACCCGAAGGGATTAACGGGACTTGTCGACTCTCTTATGTTCTCCCACCAGCCCACTTGG
GATGATTGCCAACAACTGTTGCAAGTTCTCTTCACCACAGAGGAACGGGAAAGGATTCTT
TCAGAGGCTCGCAAAAACGTCCCTGGTGCTGACGGGTGCCCACCAATCTTCTGAACCTTA
TTGATGCTGGATTCCCACTAAATCGACCAGACTGGGACTATAACACCGCAGAAGGTAGGG
AGCGGCTAACAGTCTATGGCCGGACTCTAGTGGCGGGTCTCAAAGGGGCTGCAAGACGCC
CCACCAATTTGGCCAAGGTAAGAGAAGTCCTGCAAGGACCTACGGAGCCTCCTTCTGTTT
TTCTAGAACGTTTAATGGAAGCTTATCGGAGATACGCTCCTTTTGACCCTATGTCAGAAG
GACAACAAGCGGCTGTAGCTATGGCATTTATAGGTCAGTCAGCTGCAGACATCAGGAAGA
AGTTGCAAAGGACAGAGGGATTGCAGACTTTGACCTTGCAGGATTTAGTGAAGGAAGCTG
>Pseudomys_apodemoides_Gag_(Contig_28)
GATGCCAGGTTCCCTTTGAATCGTCCGGACTGGGATTTCAACACGGCAGAAGGTAGGGAG
CGGCTGACAGTCTACCGCCGGGCTCTTGTGGCAGGTCTCAAAGGGGCTGCCAGATGCCCC
ACCAATTTGGCTAAGGTAAGAGAGGTCCTCCAAGGACCAACTGAATCCCTGTCTGTGTTT
TTAGAATGATTGATTGAGGCCTACAGGCGTTACACCCCTTTTGACTCAGCCTCTGAGAGT
CAACAGGCAGAGGTAGCCATGGTCTTTATAAGACAATCAGCATCAGACATCAAGAGAAAG
CTACAGCGTTTAGAAGGACTGCAGACCCTGTCTTTACAGGATCTAGTCAAGGAGGCAGAG
AAGGTGTTCTATAGAAGAGAGACTGAGGAAGAAAGGCAGGAAAGGAAGAAGCGGGAAGTG
GAGGAAAG
>Pseudomys_apodemoides_Gag_(Contig_36)
GTCTATCACTGGGCTCTTGTGGCAGATCTCAAAGGGGCTTCGAGATGCCCCACCAATTTC
GCTAAGGTAAGAGAGGTCCTCTAAGGACCAGCTGAACCCCCACCTGTGTTTCTAGAACAT
CTGATGGAGGCCTATAGGCATTACACCCCTTTTGATCCGACTTCTGAGGGTCAGCAGGCA
GCAGTAGCCATGGCCTTCATAGGGCAATCAGCATCAGACATTAAGAGAAAGCTACAGCGT
TTAGAAGGACTGCAGACCCTGTCTTTACAGGATTTAGTCAAGGAGGCAGAGAAAGTGTTT
CATAAAAGGGAGACGGAAGAAGAAAGGAAAGAGAGGGAGAAGCGGGAAGCAGAAG
>Pseudomys_apodemoides_Gag_(Contig_39)
AGGTAGGGAGCAGCTGACAGTCTATCGCTGGGCTCTCATGGCACGTCTCAAAGGGGCAGC
CAGATGCCCCACCAATTTGGCAAAGGTAAGAGAGGCCCTGCAGGGACCCCAAGAGCCCCC
CTTAGTCTTCCTTGAGCGCTTGATGGAGGCATACCGACATTATACTCCCTTTGACCCCTC
TTCTGAGGGACAACAGGCAGCCATAGCCATGGCCTTTATAGGACAATCGGCTTCAGACAT
TAAGAAAAAGTTGCAATGCTTAGAAGGACTTCAGACGTTATCCTTGCAGGACCTAGTGAA
GGAGGCAGAAAAGGTT
>Pseudomys_apodemoides_Gag_(Contig_46)
GGCTAACAGTCTATGGCCGGACTCTAGTGGCGGGCCTCAAAGGGGGGGCAAGACGCCCCA
CCCATTTGGCCCAGGTAAGAGAAATCCTGCAGGGACCTACGGAGCTGCCTTCTGTGTTTC
TAGAGAGACTTATGGAAGCCTATAGGCGATACACCCCATTTGATCCGGCCTCAGAAGGCC
AGCAGGCAGCTATTGCTATGGCTTTCATAGGACAGTCAGCTGCAGACATCAGAAAAAAGT
TGCAGAGGATGGAGGGATTGCAGACATTGACCTTACAAGATTTAGTGAAGGAGGCAGAAA
AAGTATATAACAAGAGACAGACAGAGAATGAGAAAAAAGAAAGAGAGAAAAGAG
>Pseudomys_apodemoides_Pol_(Contig_110)
GGCCAGGGAGGGAATTAGACCTCATATCCAGAGGCTTCTACAGCAAGGCATTTTGATCCC
CTGTCAGTCACCCTGGAATACACCTTTGTTACCAGTCAAGAAACCTGGCACTACTGACTA
CCGGCCAGTGCAGGATTTGAGGGAAGTCAATAAAAGAGTACAGGACATACACCCAACAGT
TCCTAACCCTTACAACCTCCTCAGCTCCCTTCCCCCGACTGAAAATGGTATACTGTTTTG
GACTTAAAAGATGCTTTCTTCTGTCTGAGGCTGCATCCCAATAGCCAACCTCTTTTTGCT
TTTGAATGGAGAGACCCAGAGGCCGGACAGGCAGGGCAATTAACATGGACTCGGTTACCT
CAAGGGTTCAAAAACTCCCCCACCCTCTTTGATGAAGCTCTCCATCGGGACTTGACTACT
TTTCGTAGCCAGAATCCC
>Pseudomys_apodemoides_Pol_(Contig_15)
ATATTGGGAAATAGATTTCACGGAGGTTCGACCCACCTTATATGGGAATAAATATCTACT
AGTCTTTATAGATACTTTTTCAGGATGGGTAGAAGCTTTTCCTACCAAATCAGAAACAGC
AGGGATTGTTGTGAAGAAAATTCTACATGAAATCTTCCCTCGGTTCGGCATTCCCAAGGT
AATTGGATCAGACAATGGACCGGCCTTCGTTGCCCAGGTAAGTCAGGGAATGGCCAGGCA
GCTGGGGATTGATTGGAAATTACATTGTGCATACAGACCCCAGAGTTCAGGACAGGTAGA
AAGGATGAATAGAACTATTAAAGAGACCTTAAGTAAATTGACCATAGAGACCGGCTTAAG
AGACTGGACGGCCCTCCTTCCCTTCGCCTTGTTCCGAGCCCGGAATACCCCCGGTCGTTT
CCGA
>Pseudomys_apodemoides_Pol_(Contig_4)
GCGACCTCCCCGGAGCATATTGGGAAGTGGACTTTACAGAAATTAAGCCAGCCAAATATG
GCAACAAGTATTTGCTAGTTTTTATAGATACCTTTTCAGGATGGGTATAAGCCTTCCCTA
CCAGAACTGAGACTGCCAATGTGGTGGCTAATAAGATCCTTGAAGAAATGTTTCCAAGGT
TGGGAATCCCCAAGGTAATTGGGTCTGATAATGGACCTGCCTTTGTTGCCCAGGTAAGTC
AGGGACTGGCCACTCAACTGGGGATTAATTGGAAATTACATTGTGCTTATAGACCCCAGA
GTTCAGGTCAGGTAGAAAGGATGAATAGAACCTTAAAAGAGACCTTGACAAAATTAGCCT
TAGAGACCGGCAGGAAAGACTGGACAGCCCTCCTTCCCTTTGCCCTGTTATGAGTTCAGA
ACACTCC
>Pseudomys_apodemoides_Pol_(Contig_51)
TCGGCCCCACATACAGAGACTGATGGAACAAGGGATTCTGGTGCCCTGCCAGTCTCCCTG
GAACACGCCTCTTTTACCAGTTAAGAAACCTGGAACCAATGATTATCGGCCGGTACAGGA
TCTTAGAGAAATTAATAAAAGAATAGAGGACATTCATCCCACGGTCCCCAACCCATATAA
TCTCTTGAGTTCTTTGCCTGCTGACAGAATATGGTATACAGTTTTAGATCTGAAAGATGC
TTTCTTTTGCCTGAGATTACACCCTCTCAGCCAGCCCCTCTTTGCTTTCGAATGGAGAGA
CCCAGAGAAGGGCATAACTGGACAACTGACTTGGACCAGGCTGCCTCAAGGTTCCAAAAA
TTCACCTACCCTTTTCGATGAGGCCCTCCACCGTGACTTAGCCCCATTCCGGGCTGAAAA
TCCCCACTTAACCCTGCTT
>Pseudomys_apodemoides_Pol_(Contig_7)
GAAATAGATTTTACAGAAGTTAAGCAAGCCGAATATCGCTACAAGTATTTGTTAGCTTTT
ATAGATACTTTTTCAGGATGGGTAGAAACCTTCCCCACCAGAACTGAAACTGCCAATATG
GTGACCAAGAAGATCCTTGAGGAAATCTTTCCAAGGTTTGGAATTCCCAAGGTAATAGGG
TCTGACAACGGACCTACTTTCGTTGCCCAGGTAAGTCAGGGATTGGCTGTTCAACTTGGG
ATTACTTGGAAATTGCATTGTGCTTATAGACCCCAGAGCTCAGGTCAGGTAAAGAGGATG
AACAGAACTCTAAAAGAGACCTTGACAAAATTAGCCTTAGAGACCGGTGGGAAAGACTGG
ACAGCCCTCCTTCCCTTTGCCCTGTTCTGAGTTCAGAACACTCCTGGAAGGTTTAAACTC
ACTCCTTA
>Pseudomys_apodemoides_Pol_(Contig_9)
ATACTGGGAAATAGACTTTACTGAAATCAAACCGGCAAAATATGGTAATAAATACCTGCT
AGTGTTTATAGATACTTTTTCTGGATGGGTGGAAGCGTTTCCTACGAAGACAGAGACTGC
AAATATGGTGGTAAAGAAGATATTGCATGAAATTTTTCCGAGATTCGGAATACCTAAGGT
AATAGGGTCTGATAACGGACCTGCTTTCGTTGCCCAGGTAAGTCAGGGACTGGCCAGTCA
ACTGGGGATAGATTGGAAATTACACTGTGCATACCGGCCCCAGAGTTCAGGACAGGTAGA
GAGAATGAATAGAACAATAAAAGAGACCTTAACTAAACTAGCCTTGGAGACCGGCGAAAA
AGACTGGGTGGCCCTCCTTCCCTTTGCCCTCTTTAGAGCCAGAAACACTCCTGGACGTTT
TAAGCTTACCCCTTATGAGATTTTATATGGGAAGCCTCCACCA
>Pseudomys_bolami_Env_(Contig_1)
TGGTGGGTATGCAATACTGGACTCACCCCTTGTGTCACTACTTCAGTTTTCAACCAGTCT
AAAGATTTTTGTATTATGGTTCAGCTTGTTCCCCGAGTCTATTACCATCCTGAAGAAGAG
GTCGTTGATGAATATGACTCTCGACCCACTCGGGTTAAAAAGGGAACCTGTATCTCTAAC
CCTAGCAGTCATGCTGGGGC
>Pseudomys_bolami_Env_(Contig_3)
ACTTGCCAGGACATAACAAATGGTGGATATGCAGTACTGGATTAACCCCTTGTGTCACCA
CTTCAGTTTCAACCACTCTAAAGTTTTTTGTATTGTGGTTTAGCTTGTTCCCCGATTATT
AACATCCTGAAGAAGAGGTCGTTGATGAATATGACTCTCGACCTACTTAAAAGGGAACCT
GTATCCCTAACCCTAGCAGTCA
>Pseudomys_bolami_Env_(Contig_6)
CTTCTGTTTTCAACTAGTCTACTGATTTTTGTATTATGGTCCAGCTTGTTCCTAAGTATT
ATCATCCTGAAGAAGTGGTCATTGATGAATAACAGGGACCGCAGTCCTGTTCAATGGACC
ACTGCAGTTAGAAAGAGGATTGAGCAAGCTT
>Pseudomys_bolami_Env_(Contig_63)
CAGGATATAACAAATGGTGGACATGCAGTACTGGATTAACCCCTTGTGTCTCTACTTCTG
TTTTCAACCAGTCTAATGATTTTTGTATTATGGTCCAGCTTGTTCCTCGAGTCTATTATC
ATCCTGAAGAAGACGTCATTGATGAATATGACTCTCG
>Pseudomys_bolami_Env_(Contig_7)
TACTTTTGTTTTTAATCAGTCTACTGATTTCTGTATTATGGTCCAGCTCATTCCTCAAGT
CTATTATCATCCAGAAGAAGTAATCATTGATGAATATGATTTCCAACCCGCCCGA
>Pseudomys_bolami_Env_(Contig_76)
ATCTGGTGCCGAGATATAACAGATGGTGGACATGCAATACTGGATTAACCCCTTGTGTCT
CTACTTTTGTTTTTAATCAGTCTACTGATTTCTGTATTATGGTCCAGCTCATTCCTCAAG
TCTATTATCATCCAGAAGAAGTAATCATTGATGAATATGATT
>Pseudomys_bolami_Env_(RBD)_(Read_1)
GAGGACTAGAGTCCCTGTACTGTAAAGAATGGGGTTGTGAAACCACGGGGACCGTTTATT
GGCAACCTAAGTCCTCATGGGACCTCATAACTGTAAAATCG
>Pseudomys_bolami_Gag_(Contig_11)
ACCCTGCCGCTCCGGGTCTATGGACCCCCAGTGGACCCGCCCCAACTACAACCACTACAA
TATTGGCCCTTTTCCTCTGCTGATTTATATAATTGGAAAACTAACCATTCCTCTTTTTCA
GAAAATCCCTCAGGCTTGACGGGGCTTATTGAATCTCTTATGTTCTCCCACCAGCCTACC
TGGGATGATTGCCAACAATTATTACAGGTCCTCTTCACTACAGAGGAACGGGAGAGGATC
CTTTTGGAGGCCCGGAAGAATGTTCCAGGGGCAGAAGAT
>Pseudomys_bolami_Gag_(Contig_14)
CCCCGCAACTGCAACCGCTTTAGTATTGGCCTTTTTCATCGGCGGATTTGTATAACTGGA
AAACTAACCACCCCACATTTTCAGAGAACCCCACCGGGCTAACTGGCCTTGTGGAGTCTC
TTATGTTTTCTCATCAGCCTACTTGGGATGACTGCCAACAGCTCCTCCAGGTGCTCTTCA
CTACCGAAGAGAGAGAGAGAATTCTACTGGAAGCCAGGAAAAATGTTCCTGGCGCAGACG
GCCTCCCTACGA
>Pseudomys_bolami_Gag_(Contig_21)
TCGTGTTTATGGGCCTCCGGTTGAGCCCCATCAGCTTCAACCCCTCCAATACTGGCCTTT
TTCCTCTGCTGATCTTTATAATTGGAAAACTAATCACCCTTCTTTTTCAGAAAACCCTAC
CGGTCTAACAGGACTGGTGGAATCTCTGATGTTTTCCCACCAGCCCACATGGGATGATTG
ACAACAGCTTTTACAGGTTCTCTTCACTACTGAGGAAAAAAAAAAAAAAAAGAAGGACTC
TTTTAG
>Pseudomys_bolami_Gag_(Contig_39)
TGTCTACGGGCCCCCAGTTGACCCTCCTCAACTTCAACCCCTCCAATACTGGCCATTCTC
CTCTGCTGATCTTTACAATTGGAAGACTAACCACCCTTCTTTTTCAGAAAATCCTGCCAG
CCTAACAGGACTGGTGGAGTCCCTAATGTTTTCCCACCAGCCTACTTGGGAACTGCCAGC
AACTCCTGCAGGTTCTCTTTACTACTGAGGAGAAAGAGAAGATTC
>Pseudomys_bolami_Gag_(Contig_4)
CCCAACTTGATTGATGCCGGATTTCCCCTGAACCGCCCTGATTGGGATTTCAACACGGCT
GATGGTAGGGAGCGGCTGACAGTCTATCGCCGGGCTCTGGTGGCAGGTCTCAGAGGGGCT
GCTAGGCGCCCCACTAATTTGGCTAAGGTAAGAGAAGTCCTTCAAGGACCTACGGAGCCG
CCCTCGGTGTTTTTAGAGAGATTGATGGAAGCATACAGGAGATATACTCCTTTTGACCCA
GCCTCAGAGGGCCAGCAGGCCACAGTGGCCATGTCCTTCATAGGGCAGTCGGCACCAGAC
ATTCGTAGAAAGTTACAGAGGACTGAGGTA
>Pseudomys_bolami_Gag_(Contig_6)
ACTTCAACACGGCAGAAGGTAGGGAGCAGCTGACAGTCTATCACCAGGCTCTTGTGGCAG
GTCTCAAAGGGGCGGCCAGATGCCCCACCAATTTGGCTAAGGTAAGAGAGGTCCTCCAAG
GACCAGCTGAACCCCCATCTGTGTTTCTAGAACATCTGATGGAGGCCTATAGGCATTACA
CCCCTTTTGATCCAACTTCTGAGGGTCAGCAGGCAGCAGTAGCCATGGCCTTTATAGGGC
AATCAGCATCAGACATTAAGAGAAAGCTACAGTGTTTAGAAGGACTGCAGACCCTGTCTT
TATAGGA
>Pseudomys_bolami_Pol_(Contig_1)
TAAGATCTTTGAAGAAATCTTTCCAAGGTTTGGAATTCCCAAGGTAATTGGGTCTGATAA
TGGACCTGCCTTTGTTGCCCAGGTAAGTCAGGGACTGGCCACTCAACTGGGGATTAATTG
GAAATTACATTGTGCTTATAGACCCCAGAGTTCAGGTCAGGTAGAAAGGATGAATAGAAC
TCTAAAAGAGACCTTGACAAAATTAGCCTTAGAGACCGGCGGGAAAGACTGGACAGCCCT
CCTTCCCTTTGCCCTGTTTTGGGTACGAAACACCCCTGGAAGGTTCAAGCTTACCCCTTA
>Pseudomys_bolami_Pol_(Contig_12)
AGGATGGGTAGAAGCTTTCCCTACCCAAACTGAAATGGCCAATGTAGTGGCTAAAAAGAG
TCTTGAAGAGATTTTTCCAAGATTTGGAATCCCTAAGGTAATCGGGTCTGACAATGGACC
TGCTTTCGTTGCCCAAATAAGTCAGGGACTGGCAGAGATATTGGGGACTAATTGGAAGCT
CCATTGTGAGTATCCCCAGAGCTCAGGGCAGGTAGAGAGAATGAACAGAACCTT
>Pseudomys_bolami_Pol_(Contig_26)
ACCTTCAGATGTTCATAGATACTTTCTCTAGATGGGTTGAAGAATTCCCCACCAAACAGG
AAACAGCTCCTATGGTATCCAAAAAGATATTAGAGGAAATTTTCCCGATATTTGAAATGC
CTAAGGTAACTGGATCAGACAGTGGTCCTGCTTTTGTCTCTCAGGTAAGCCAGGGTGTGG
CAAAAGTACTGGGGACAGATTGGAAACTTCATTGTGAGTACTGTCCCCAAAGCTCAGGGC
AGGTAGAGAGAATGAATTGGACCCTGAAGGAGGCCTTGACCAAATTAACCCTTGAAACTG
GTGGTGACTGGG
>Pseudomys_bolami_Pol_(Contig_32)
CACCCTGGAGCATATTGGGAAGTGGACTTTACAGAAATTAAGCCAGCCAAATATGGCAAC
AAGTATTTGCTAGTTTTTATAGATACTTTTTCAGGATGGGTGGAAGCCTTCCCTACCAGG
ACTGAAACTGCCAATGTGGTAGCTAAGAAGATCCTCGAAGAAATCTTTCCAAGGTTCAGA
ATTCCCAAGGTAATAGGGTCTGACAACGGACCTGCCTTCACCGCTCAGGTAATTGGAAGC
TACATTGTGCTTAGAGGCCCCAAAGCTCAGGACAGGTAGAGAGGAT
>Pseudomys_bolami_Pol_(Contig_5)
GGTGACTGGAGTTCAGACGTGTGCTCTTCCGATCTCTTCCAGGAGAATCCTTTTTTTCTC
CTCAGTAGTAAAGAGAACCTGCAGGAGTTGTTGGCAATCATAGATTTCACAGAGGTTCGA
CCCACCCTGTATGGGAACAAATATCTACTAGTCTTTATAGATACCTTTTCAGGATGGGTA
GAAGCTTTTCCTACCAAATCAGAAACAGCAGGGACTGTTGTGAAGAAGATTCTACATGAA
ATCTTTCCTCGGTTTGGCATTCCCAAGGTAATTGGATCAGACAATGGACCTGCCTTCGTT
GCCCAGGTAAGTCAGGGAATGGCCAGGCAGCTGGGGATTGATTGGAAATTACATTGTGCA
TACAGGCCCCAGAGTTCAGGACAGGTAGAAAGGATGAATAGAACTATTAAAGAGACCTTA
AGTAAATTGACCATAGAGACCGGTTTAAGAGACTGGACAGCCCTCCTTCCTTTTGCCTTG
TTCTGAGTTCGGAACACTCCCGGAAGATTTAAACTTACTCCTTATGAGATCCT
>Pseudomys_delicatus_Env_(Contig_3)
GCTGGCTCTGTTTGGCCATGGGCCCCCCTTATTATGAAGGAATAGCCTCTTTAGATGAGG
TCGCTTATACCTCCGACCATACCCGGTGCCACTGGGGGGCCCAAGGAAAGCTTACCCTCA
CTGAGGTCTCAGGACACGGGTTATGCGTAGGCAAGGTGCCCTCTACCCATCAACATCTTT
GCAATCAGACCCTACCCATCAATTCCTCCAAAGACCATCAGTACCTGCTCCCCTCCAACC
ATGACTGGTGGGCCTGCGATACTGGCCTCACCCCCTGCCTCTCCACCTCAGTCTTTAATC
AGTTTAGAGATTTCTGTATCCAGATCCAGCTGATCCCTCGCATCTATTACCAACCTGAAA
AAATTTTGTTGCAGGCC
>Pseudomys_delicatus_Env_RBD_(Contig_7-8)
CTTAAGCTGCGTATTCGGCGGCGACGGAACGAGTCTGCAAAATAAGAACCCCCACCAGCC
TATGACCCTCACCTGGCAGGTACTGTCCCAAACTGGAGACGTTGTCTGGGTCACCAAGGC
AGTCCAGCCCCCTTGGACCTGGTGGCCCACTCTTGAACCTGATATATGTGCCCTGGCGGC
CGGTCTTAAATCTTGGGATATnnnnnnnnnnnnnnnnnnGGACTCTAAAAGAATCAGACC
CCCTGACTCAAACTATAATGACGCTAATAAGCAGATCAGCTGGGGAGCCCTAGGATGCAG
CTACCCTAAGGCAAGGACCAGGATTACAAATTCCCATTTCTACGTATGTCCCCGGGATGG
CCGGACCCTTTCAGAAGCCAAAAGGTGCGGAGGACTAGAGTCCCTGTACTGTAAAAAATG
GGGTTGTGAGACCACGGGGACCGTTCATTGGCAACCTAAGTCCTCATGGGACCTCATAAC
TGTAAAACGGGGCCAAAATC
>Pseudomys_delicatus_Gag_(Contig_31)
TGCCACTCTGGGCCTATGGACCCCCGGTGGACCCGCCCCAACTACAACCACTACAATATT
GGCCCTTTTCCTCTGCTGATTTATATAATTGGAAAACTAACCATTCCTCTTTTTCAGAAA
ATCCCTCAGGCTTGACGGGGCTTATTGAATCTCTTATGTTCTCCCACCAGCCTACCTGGG
ATGATTGCCAACAATTGTTACAGGTCCTCTTCACTACAGAGGAACGGGAGAGGATCCTTT
TAGAAGCCCGGAAAAATGTTCCAGGGGCAGACGGGCTTCCAACTAATCTCCCCAACCTGA
TTGATGCCGGATTTCCCCTGAACCGCCCTGATTGGGATTTCAACACGGCTGATGGTAGGG
AGCGGCTGACAGTCTATCGCCGGGCTCTGGTGGCAGGTCTCAGAGGGGCTGCTAGGCGCC
CCACCAATTTGGCTAAGGTAAGAGAAGTCCTTCAGGGACCAACGGAGCCGCCTTCTGTGT
TTTTAGAGAGACTTCTAGAGGCATATAGGCGATATACACCTTTTGACCCGACCTCAGAGG
GTCAACAAGCGGCTGTCGCCATGGCTTTTATAGGGCAATCAGCTCCTGATATTAGAAAG
>Pseudomys_delicatus_Gag_(Contig_4)
CCATAGGACCCCCAGCCGAGCCCAACGGCTTAGTCCCTCTACAATATTGGCCTTTTTCCT
CAGCAGATCTTTATAATTGGAAATCTAACCATCCTTCTTTTTCTGAGAATCCAGCAGGAC
TCACGGGGCTCCTTGAGTCTCTTATGTTTTCTCATCAGCCCACTTGGGACGATTGCCAAC
AGCTCCTACAGATTCTCTTCACCACTGAGGAGCGGGAAAGGATTCTCCTAGAGGCCCGCA
AGAATGTCCTTGGGGACAACGGGGCCCCTACTCAACTCGAGAACCTCATTAATGAGGCCT
TCCCCCTCAATCGACCTCAATGGGATTACAACACGGCCGCAGGTAGGGAGCGTCTCCTGG
TCTACCGCCGGACTCTAGTGGCAGGTCTCAAAGGGGCAGCTCGACGCCCCACCAATTTGG
CTAAGGTAAGAGAGGTCTTACAGGGACCGGCAGAACCCCCTTCAGTTTTCTTAGAACGCC
TAATGGAGGCCTATAGGAGATACACTCCATTTGAACCCTCTTCTGAGGGGCAGCAGGCTG
CGGTTGCCATGGCCTTCATAGGGCAATCAGCATTAGACATTAAAAGAAAACTACAGCGTT
TAGAAGGACTACAGGA
>Pseudomys_delicatus_Pol_(Contig_1)
CTGCAAAAAAGGGACACAAAAACTCCTGCAGGAATTAAGTAAGTTGGGATACCGGGTATC
GGCTAAGAAGGCCCAGCTCTGCCAGAAAGAGGTCACCTATCTGGGGTACCTGCTCAAGGA
AGGGAAAAGATGGCTGACCCCGGCCCGAAAGGCTACTGTTATGAAGATCCCCGCTCCCAC
GACCCCCAGACAGGTCCGTGAATTTCTGGGCACTGCTGGATTCTGCAGGCTCTGGATCCC
TGGGTTTGCTTCCCTGGCTGCACCCTTGTACCCCCTAACAAAGGAAAGCATCCCTTTTAT
CTGGACTGAGGAACATCAGAAGGCTTTTGACCACATAAAAGAAGCCTTGTTGTCAGCCCC
TGCTTTGGCCCTCCCAGACCTCACCAAACCATTTACTCTATATGTAGATGAGAGGGCCGG
CGTAGCCCGGGGAGTACTTACTCAGACTTTAGGACCTTGGCGGCGCCCGGTAGCTTATCT
ATCGAAGAAACTGGATCCGGTGGCCAGCGGGTGGCCAACCTGCCTAAAAGCGGTTGCAGC
AGTGGCACTCCTTCTCAAGGACGCTGATAAGTTAACCTTGGGACAAAATATGACTGTGAT
TGCTTCCCATAGCCTCGAAAGCATCGTGCGGCAGCCCCCCGACCGGTGGATGACCAATGC
CAGGATGACTCATTACCAGAGCCTGCTGCTAAATGAAAGGGTATCGTTCGCGCCCCCTGC
CGTCCTGAACCCAGCTACCCTACTACCAGTCGAGTCGGAAGCCACCCCAGTGCACAGGTG
CTCAGAAATCCTCGCCGAGGAAACAGGAACTCGACGAGACCTGAAGGACCAGCCATGGCC
CGGGGTGCCAGCCTGGTATACGGACGGTAGCAGTTTCATCGCGGAAGGTAAACGGAGAGC
AGGGGCCGCCATCGTAGATGGCAAGCGGACAATATGGGCAAGTAGCCTGC
>Pseudomys_delicatus_Pol_(Contig_2)
GGTAGCAGTTTCATCGCGGAAGGAAGAAGGAGAGCAGGGGCCGGCAACGTGGATGGCAAG
CGGACAATATGGGCAAGCAGCCTGCCAGAAGGTACGTCAGCCCAGAAGGCCGAACTAGTG
GCCTTGACGCAGGCATTACGCCTGGCCGAAGGAAGAGACATCAACATCTACACAGACAGC
AGGTATGCTTTTGCCACTGCTCATATTCATGGGGCAATATATAAACAGAGGGGGCTGCTC
ACTTCTGCTGGAAAAGACATTAAAAATAAAGAAGAAATTTTGGCCCTGCTAGAAGCCATT
CACCTCCCTAAGCGGGTCGCCATTATCCACTGCACCGGCCACCAGAGGGGAAATGACCCC
GTGGCCACCGGGAACCGGAGGGCCGACGAGGCAGCCAAACAAGCCGCCCTGTCAACCAGA
GTGTTAACAGAAACTACAAAACCTCCAGAACTAGTTGAGCCCGCTCAGA
>Pseudomys_johnsoni_Env_(Contig_1)
ACGCTAATAAGCAGATCAGCTGGGGAGCCCTAGGATGCAGCTACCCTCGGGCTAGGACCA
GGATTGCCAATTCCCCCTTCTACGTGTGTCCCCGGGATGGCCGGACCCTTTCAGAAGCTA
GAAGGTGCGGGGGGCTAGAATCCCTGTACTGTAAAA
>Pseudomys_johnsoni_Gag_(Contig_11)
AACCTGATTGATGTCGGGTTTCCCCTGAACCGCCCTGACTGGGATTTCAACAGGGCTGAA
GGTAGGGAGCGGCTGACAGTCTATCGCCGGGCTCTGATGGCAGGTCTCAAAGGGGCTGCT
TGGCGCCCCACCAATCTGGCCAAGGTAAGAGAAGTCCTACAGGGACCTATGGAGCCGCCT
TCTGTGTTTTTAGAGAGACTTATGGAGGCCTATAGGCGATACACCCCGTTTGATCCAGCC
TCAGAGGGCCAGCAAGCAGCCATTGCTATGGCTTTTATAGGACAGTCAGCCCCAGATATT
CGTAGAAAATTGCAGAGGACTGAAGGGCTGCAGACACTTACTCTACAAGATTTAGTGAAG
GAGGCAGAGAAAGTATATAACAAGAGAGAGACAGAGGATGAGAAAAAGGAGAGGGAGAGG
AGAGAGTTAGAAAAGAGAGATAGAGGAGAGAGAGAATAGACGAGACAGAAGACAGGAAAA
GAATTTGACTAGAATCCTGGCCACAGTGGTACTAGTCTTTATAGACACTTTTTCAGGATG
GGTAGAAGCTTTCCCTACCCGAACTGAAACAGCCAATGTAGTGGCTAAAAAGATCCTTGA
AGAGATTT
>Pseudomys_johnsoni_Gag_(Contig_17)
GTAATCGATGCTGGATTTCCTTTAAATCGCCCAGACTGGGACTTCAACACGGCTGAAGGT
AGGGAGCGGTTGGCAGTCTATCGCCGGGCTCTGGTGGCAGGTCTCAAAGGGGCTGCACGA
CGCCCCACCAATTTGGCCAAGGTAAGAGAAGTCCTTCAAGGACCAACGGAGCCGCCCTCG
GTGTTTTTAGAAAGACTTTTTGAGGCATATAGGCGATATACTCCTTTTGACCCAGCTTCA
GAGGGCCAACAAGCAGCTGTCGCCATGGCTTTTATTGGGCAGTCAGCTCCTGATATTAGA
AGAAAGTTACAAAGAACAGAGGGATTACAAGCCTTAACCTTACCAGATTTAGTGAAAGAG
GCAGAGAAAGTATATAATAAAAGGGAGACAGAGGAAGAAAAGAGAGAAAGGGAAAAAAAA
AGAATTAGAAGAAAGAGAAGATA
>Pseudomys_johnsoni_Gag_(Contig_9)
AACCTTATTGATGCTTGTTTTCCTCTGGACCGGCCGGATTGGGACTTCAACTCGGTAGAA
GGTAGGGAGGGACTGACAGTCCATCACCAAACTCTTGTGGCAGGTCTCAAAGGGGCTTCG
AGACGCCCCACCAATTTGGCTAAGGTAAGAGAGGTCCTCCAAGGACCAGCTGAACCCCCA
TCTGTGTTTCTAGAACGTCTGATGGAGGCCTATAGACGTTACACCCCTTTTGATCCGACT
TCTGAGGGTCAGCAGGCAGCAGTAGCCATGGCCTTCATAGGGCAATCAGCATCAGACATT
AAGAGAAAGCTACAGCGTCTAGAAGGACTGCAGACCCTGTCTTTACTGGATTTGGTTAAG
GAGGCAGAGAAAGTGTATCATAAACGGGAGACTGAGGAAGAGAGAAAAGAGAGAGAAAAG
CAGGAAGCAGAAGAAAGGGAAAACCGGAGGGATCGTAGACAGGAGAAAAATCTGACTAAG
ATTTT
>Pseudomys_johnsoni_Pol_(Contig_13)
GACTGCCCCGGAGCATATTGGGAAGTGGACTTTACAGAAATTAAGCCAGCCAAATATGGC
AACAAGTATTTGCTAGTTTTTATAGATACCTTTTCAGGATGGGTGGAAGCCTTCCCTACC
AGAACTGAGACTGCCAATGTGGTGACTAAGAAGATCCTTGAAGATATTGCATAAAATTCT
TCCAAGATTCGGAATACCTAAGGTAATAGGGTCTGATAACGGACCTGCTTTCGTTGCCCA
GGTAAGTCAGGGATTGGCCAGCCAGCTGGGGATCGATTGGAAATTACATTGTGCTTACAG
GTCCCAAAGTTCAGGGCAGGAAGAAAGAATGAATAGAACCATAAAAGAGACCTTAACCAA
ATTAGCTTTAGAGACCGGCGAAAAAGACTGGGTGGCCCTCCTTCCCTTCGCCCTTTTTTG
AGCCAGAAATACCCCTGGATGTTTTAAGCTTACTCCTTATGAGATCTTATATGGAAAGCC
TC
>Pseudomys_johnsoni_Pol_(Contig_2)
GAGCATATGGATACAAGTCTTTGCTAGTTTTTATAGATACCTTTTCAGGATGGGTAGAAG
CCTTTCCTACCAAGACTGAAACTGCCAATATGATGGCTAAAAAGATCCTTGAAGAAATCT
TTCCAAGGTTTGGAATTCCCAAGGTAATTGGGTCTGATAATGGACCTGCCTTTGTTGCCC
AGGTAAGTCAGGGACTGGCCACTCAACTGGGGATTAATTGGAAATTACATTGTGCTTATA
GACCCCAGAGTTCAGGTCAGGTAGAAAGGATGAATAGAACCATAAGAGACCTTAACCAAA
TTAGCCTTAGAGACCGGTGAAAAAGATTGGACAGCCCTCCTTTCTTTTGCCCTGTTTCGA
GTATGAAAC
>Pseudomys_johnsoni_Pol_(Contig_27)
ACCCCATAAGTCAGGAGGCCTGAGAAGGAATCAGACCCCACATCCAGAGACTCCTGCAAC
AAGGTATTTTGACCCCTTGCCAGTCGCCCTGGAATACACCCTTGTTACCAGTCAAGAAAC
CTGGTACAAATGACTACCGGCCAGTACAGGACTTGAGGGAAGTCAATAAATGGGTGCAGG
ACTTACACCCAATGGTTCCCAACCCTTACAACCTCCTCAGCCCCCTTCCCCCCGACCAAA
AATGGTATACTGTTTTGGACTTAAAAGATGCCTTCTTTTGCCTCAAGTTACATCATTCCA
GCCAGCCCATTTTTGCCTTTGAATGGAGAGATCCAGACACTGGTCAAGTAGGACAGCTGA
CCTGGACCAGGCTGCCTCAAGGGTTCAAAAACTCCCCCACCCTCTTTGATGAGGCCCTTC
ACCGAGACCTGGCCTCCTTCAGGGCTAAGAACCCACAGGTCACCCTGCTGCAATA
>Pseudomys_johnsoni_Pol_(Contig_3)
ATTTCACAGAGGTTCGACCCACCTTGTATGGGAATAAATACCTACTAGTCTTCATAGACA
CTTTTTCAGGATGGGTAGAAGCTTTTCCTACCAAATCAGAGACTGCAGGGACTGTTGTGA
AGAAGATTCTACATGAAATCTTCCCTCGGTTCGGCATTCCTAAGGTAATTGGATCAGACA
ATGGACCTGCCTTCGTTGCCCAGGTAAGTCAGGGAATGGCCAGGCAACTGGGGATTGATT
GGAAATTACATTGTGCATACAGGCCCCAGAGTTCAGGGCAGGTAGAGAGGATGAATAGAA
CCATAAAAGAGACCTTAAGTAAATTGACCATAGAGACCGGCTTAAGGGACTGGACAGCCC
TCCTTCCCTTTGCCTTGTTTCGAGTCAGGAACACTCCCGGTCATTTC
>Pseudomys_johnsoni_Pol_(Contig_4)
TATGGTGACAAGGAAGATTCTTCATGAAATCTTCCCAAGATTTGGAATTCCCAAGGTAAT
AGGGTCTGACAACGGACCTGCCTTCGTTGCCCAGGTAAGTCAGGGATTGGCTGCTCAACT
GGGGATTAATTGGAAATTACATTGTGCTTATAGACCCCAGAGCTCAGGTCAGGTAGAAAG
GATGAACAGAACTCTAAAAGAGACCTTGACAAAATTAGCCTTAGAGACCGGCGGGAAAGA
CTGGACAGCCCTCCTTCCTTTTGCCTTGTTCCGAGTTCGGAACACTCCTGGAAGGTTTAA
ACTCACTCCTTATGAGATCTTATGTGGGGGGCCACCACCACTTACTGAGG
>Pseudomys_johnsoni_Pol_(Contig_7)
GGAAAACAAGTAATCTGGGCCAGCAGCCTTCCCGAAGGGACGTCAGCCCAGAAAGCTGAA
CTTATGGCCATGATACAAGCCCTGCGGATGGCAGAAGGAAAATCTATCAACATCTACACT
GATAGCAGGTATGCTTTCGCCACTGCCCACATACATGGGGCAATATATAGACAGAGGGGG
CTATTAACATCTGCAGGAAAGGACATTAAAAACAAAGAAGAAATTCTGAGCCTCCTTGAG
GCCATACATTTACCAAAAAAGGTAGCCATCATACATTGTCCAGGACATCAAAAAGGGCAG
GAC
>Pseudomys_johnsoni_Pol_(Contig_8)
GTGGTGGACGGGAAAAAGACCGTCTGGTCCAGCGGACTGCCCGAAGGTACCTCAGCCCAG
AAAGCTGAACTAATAGCCCTGATACAGGCTCTGCAAATGGCGGAAGGGAAGTCCATTAAC
ATCTACACTGACAGCAGGTACACTTTTGCAACCGCTCATATACATGGGGCGATATATAAG
CAAAGGGGGCTACTCACATCTGCAGGAAAAGACATCAAAAATAAAGAAAAAATTCTGAGC
CTCCTTGAGGCCATACATTTACCAAGGAAGGTAGCCATTCTACATTGTCCAGGACACCAG
AAGGGTCGGGATGC
>Pseudomys_shortridgei_Env_(Concatenated_1-4)
GCGGGGGACTAGAGTCCCTGTACTGCAAAGAATGGGGTTGTGAGACCACAGGGACCGTAT
ATTGGAACCCTACATCCTCGTGGGACCTCATAACTGTNNNNNNNNNNNNNNNNNNNNNNN
NNNNNNNNNNNNNNNNNNNNNNNNNNNNNNNNNNNNNNNNNNNNNNNNNNNNNNNNNNNN
NNNNNNNNNNNNNNNNNNNNNNNNNNNNNNNNNNNNNNNNNNNNNNNNNNNNNNNNNNNN
NNNNNNNNNNNNNNNNNNNNNNNNNNNNNNNNNNNNNNNNNNNNNNNNNNNNNNNNNNNN
NNNNNNNTGTGGCAGTGGGTCCCGACCCCGTCCTTGCAGAACAAGGACCTCCCAGAAAGT
CCCTCCCTCTTCCCCCGGGGGGGGCACTGCCCACCTCTCCACCCCCGACGGCTAGTGGAC
AAGTCCCCACAGTATGGGAGAGCTCTGATGTTCCAGGCACTCAGCCCCCTACCACGGGCG
ACAGACTCGTTGGCCTTATACAGGGGGCCTTCCTAGCTTTAAATGCTACCAGCCCAGAAG
CCACAAAGTCTTGCTGGCTCTGTCTGGCCATGGGCCCCNNNNNNNNNNNNNNNNNNNNNN
NNNNNNNNNNNNNNNNNNNNNNNNNNNNNNNNNNNNNNNNNNNNNNNNNNNNNCAGGGAA
AACTCACCCTGACTGAAGTCTCAGGAAAAGGACTCTGCATAGGAAAGGTGCCCCCGACCC
ATCAACACCTTTGCAATCAGACCCTA
>Pseudomys_shortridgei_Gag_(Contig_17)
TCTCCCCAACCTGATTGATGCCGGATTTCCCTTGAACCGCCCTGATTGGAATTTCAACAC
AGCTGAAGGTAGGGAGCGGCTGATAGTCTATCGCCGGGCTCTGGTGGCAGGTCTCAGAGG
GGCTGCACGGCGCCCCACTAATTTGGCTAAGGTAAGAGAAGTCCTTCAGGGACCAACGGA
GCCGCCTTCTGTGTTTTTAGAGAGACTTCTAGAGGCATATAGGCGATATACACCCTTTGA
CCCAGCCTCAGAGGGTCAGCAAGCAGCTGTCGCCATGGCCTTTATAGGACAGTCAGCTCC
TGATATTAGAAGGAAGTTACAAAGGACAGAGGGATTACAAACCCTGACCTTACAGGATTT
AGTTAAGGAGGCAGAGAAAGTATATAATAAGAGGGAAACAGAGGAAGAAAGGAGAGAAAG
AGAAAAGAAAGAAATGGAAGAAAGAGAGAATAAACGAGATAGAAGACAGGAAAAGAATTT
GACTCGAATCCTGGCCGCAGTAGTAGCTGACAA
>Pseudomys_shortridgei_Gag_(Contig_29)
AATGCTGAATTTCCCTTGAATCGCCCTAATTGGGACTTCAACACGGCAGAAGGTAGGGAG
CGGCTGACAGTCTATCGCCGGGCTCTGGTGGCAGGTCTCAAAGGGGCTGCAAGGCGCCCC
ACTAATCTGGCTAAGGTAAGAGAAGTCCTTCAAGGACCTACGGAGCCGCCCTCGGTGTTT
TTAGAGAGATTGATGGAAGCATACAGGAGATATACTCCTTTTGACCCAGCCTCAGAGGGC
CAGCAGGCTGCAGTGACCATGGCCTTCATAGGGCAGTCGGCACCTGATATTCGTAGAAAG
TTACAGAGGACCGAAGGGCTGCAGACACTTACTCTACAAGATTTAGTGAAAGAGACTAAG
AAAGTGTATAATAAGAGAGAGACAGAGGAAGAAAAAAGAGAAAGGGAAAAAGGCCGATTG
GACAGGCCGAGGTTT
>Pseudomys_shortridgei_Gag_(Contig_34)
GCCGCTCCGAGCCTACGGACCCCCGGTGGAACCCCCTTTGCTTCAGCCTCTTCAGTATTG
GCCTTTCTCCTCCGCTGATCTATATAATTGGAAAACTAACCATCCTTCTTTTTCAGAGAA
CCCGAAGGGATTAACGGGGCTTGTCGAGTCTCTTATGTTTTCTCACCATCCCACCTGGGA
TGATTGCCAGCAACTGTTGCAAGTTCTTTTTACCACAGAGGAACGGGAAAGGATTCTTTT
GGAGGCTCGCAAAAATGTCCCTGGAGCTGATGGGTTGCCAACTAATCTCCCGAACCTTAT
TGATGCTGGATTCCCACTGAATCGCCCAGACTGGGATTATAACACCGCAGAAGGTAGGGA
GCGACTGACAATCTATCGCCGGACTCTAGTGGCGGGTCTCCAAGGGGGTGCAAGAAGCCC
CACCCAATTGGCTAAGGTAAGATAAGTCCTGCAAGGACCTACAGAGCCTCCTTCCATCTT
TTTAGAACGTCTGATGGAGGCCTGTGGGCGTTATACCACTTTTGATCCAATTTCTGAGGG
TCAGCAGGCAGCAGTAGCCATGGCC
>Pseudomys_shortridgei_Gag_(Contig_88)
CAATTTGGCTAAGATAAAAGAGGTCCTCAAAGAACCAGCCGAACCCCCGTCTGTGTTTCT
AGAACGTTTGATGGAGGCCTATAGGTGTTACACCCCTTTTGATCCAACTTCTGAGGGTCA
GCAGGCAGCAGTAGCCATGGCCTTCATAGGGCAATCAGCATCAGACATTAAGAGAAAGCT
ACAGCGTTTAGAAGGACTGCAGACCCTGTCTTTACAGGATCTAGTCAAGGAGGCAGAGAA
AGTGTTTCACAAAAGGGAGACTGAGGAAGAAAAGATAGAGAGATAGAAGTGGGATGCAGA
AGAGAGAGAGAGTCGGAGGGATCATAGACAGGAAAGGAATCTGACTAGGATTTTGGCCGC
AGTGGTAGGAGAAAAAGAAAGGACAGGATTTAGACAGACAGGGGACCTGGGCAACAGAAG
ACCGTGGATGAGAGAAGGA
>Pseudomys_shortridgei_Pol_(Contig_24)
GTTCGACAATATCCCATGAGCCAGGAAGCACGGCAGGGAATTAGGCCCCATATACAGAGA
CTGATGGAGCAAGAGATTTTGGTACCTTGCCAATCTCCCTGGAATACACCTTTGTTACCA
GTCAAGAAACCTGGCACTAGTGACTACCAGCCAGTGCAGGATTTGAGGGAAGTCAATAAA
AGAGTACAGGACATCACACAACAGTTCCTAACCCTTACAATCTCCTCAGCTCCCTTCCCC
CTGACCGAAAATGGTATACTGTTTTGGACTTAAAAGATGCCTTTTTCTGCCTCAAGTTAC
ATCCCAACAGCCAGCCGCTGTTCGCGTTCGAATGGAGAGACCCGGACACTGGACAAACAG
GGCAGCTGACTTGGACCAGGCTGCCATAAGGATTCAAAACTTCACCTACCCTTTTCGATG
AGGCCCTCCACTGAGATTTGGCTACCTTCAGAGCTAGAAACCTCCAAGTTACACTACTCC
AATA
>Pseudomys_shortridgei_Pol_(Contig_3)
ACTGGCCAGCAAACTGGGAATAGATTAGAAATTACATTGTGCATACCGGACCCAGAGCTC
AGGACAAGTAGAGAGGATGAATAGAACTCTAAAGGAGACTTTGACCAAATTAGCCTTAGA
GACCGGTGGGAAAGACTGGGTGGCCCTCCTTCCCTTAGCGCTGCTCAGAGCCAGGAATAC
CCCTGGCCGGTTTGGTCTAACTCCTTATGAAATTCTCTATGGGGGACCGCCCCCCATACT
TGAGTCTGGAGGGACATTGAGTCCCGATGATAATTTTCTC
>Pseudomys_shortridgei_Pol_(Contig_48)
GGATTAAGCCTCACATACAGAGACTAATGAAACAAGGGATATTGGTCCTATGCCAATCTC
CCTGGAACACCCCCTTGCTGCCAGTCAAGAAGCCAGGGACCAATGACTATCGACCCGTGC
AGGACTTAAGGGAAATTAACAAAAGGGTCGAGGACATACATCCTACAGTCCCCAACCCAT
ATAACCTTCTGAGCTCCTTACCTGCTAACCGGGTGTGGTACACTGTCCTGGATCTGAAAG
ATGCTTTTTTCTGCTTGAGATTACACCCTCTCAGTCAGCCCCTTTTTGCTTTTGAATGGA
GAGACCCAGAAAATGGCATAACTGGACAACTGACTTGGACCAGGCTGCCCCAAGAGTTTA
AAAACTCCCCAACTCTCTTTGATGAGGCGCTTCATCGTGATCTA
>Pseudomys_shortridgei_Pol_(Contig_51)
CTATGAGCCAAGAGGCTCGACAAGGAATTCGGCCCCATATACAGAGACTGATGGAACAAG
AGATCCTGGTGCCCTGCCAGTCTCCCTGGAATACGCCTCTGTTACCAGTTAAGAAACCTG
GGACTAATGACTACCGACCGGTACAAGATCTTAGAGAGGTTAATAAAAGAATAGAGGACA
TTCATCCCACGGTCCCCAACCCATATAATCTTCTGAGTTCTTTGCCTACTGACAGAACAT
GGTATACAGTCCTAGATCTGAAAGATGCTTTCTTTTGTCTGAGATTGCATCCCCTCAGCC
AGCCCCTCTTTGCTTTCGACTGGAGAGATCCTGAAACTGGTATGACAGGGCAGTTAACAT
GGACAAGACTGCCTCAAGGATTTAAAAATTCCCCTACCTTGTTCGATGAGGCTCTTCATA
GAGATTTAGCCACATTTAGA
>Pseudomys_shortridgei_Pol_(Contig_64)
CAGTAGTACCCCATGAGCAAGGAGGCCCGAGAAGGAATCAGACCCCATATCCAGAGACTT
CTGCAACAAGGTATTTTGATCCCTTGCCAGTCGCCCTGGAATACACCTTTGTTACCAGTC
AAGAAACCTGGTACAAATGACTACCGGCCAGTACAGGACTTGAGGGAAGTCAATAAATGG
GTGCAGGACTTACACCCAACGGTTCCCAACCCTTACAACCTCCTCAGCTCCCTTCCCCCT
GATTGGAAATGGTATACTGTTCTGGATCTGAAAGATGCTTTCTTTTGCCTCAAGTTACAT
CATTCCAGCCAGGCCATTTTTGCCTTTGAATGGAGAGATCCAGACACTGGTCAAGTAGGA
CAGCTGACCTGGACCAGGCTGCCTCAAGGGTTCAAAAACTCCCCCACCCTCTTTGATGAG
GCCCTTCACCGAGACCTGGCCACCTTCAGGGCTAAGAACCCACAGGTCACGCTGCTGCAA
TACGTTGATGATTTGCTCCTAGCTG
>Zyzomys_argurus_Env_(Contig_1)
GCCTGGGTCCATGCTTCTCACCTCAAGCCTGCACCACCCTCGGCACCAGATGAGTCCTGG
GAGCTGGAAAAGACTGATCATCCTCTTAAGCTGCGTATTCGGCGGCGGCGGAACGAGTCT
GCAAAATAAGAACCCCCACCAGCCTATGACCCTCACCTGGCAGGTACTGTCCCAAACTGG
AGACG
>Zyzomys_argurus_Env_(Contig_11)
ATCCATCTCCCATTTAGAAAGTAATGTTGATTCCCTAGCAGAGGGTTGTATTACAGAATA
GAAGAGGGCTAGATTTGTTATTTCTCCAACAGGGTGGGCTTTGTGCCGCCCTGAAAGAGG
AGTGTTGTTTTTATGCTGGGGTTGTCAGGGACAGTATTGCTAGAGTTAGACAATGGCTAG
AACTA
>Zyzomys_argurus_Env_(Contig_13)
ATCCCTAACATCCTTGTCTGAGGTAGTCCTTCAAAACAGGAGAAGACCTGATCTTTTGTT
CTTTCAACAGGGAGGACTATGTGAAGCCCTCCATGAAGAATGTTACTTTTACATCGCTTA
TTCAGGAATAGTAAAGGATTCTATGGC
>Zyzomys_argurus_Env_(Contig_62)
AGAGGTGGTCTTACAAAATAGACGAGGACTTGATTTATTATTTTTACAACAAGGAGGACT
TTGTGCAGCCTTAAAGGAAGAATGCTGTTTTTACTCAGATAAATTAGGGTTAG
>Zyzomys_argurus_Gag_(Contig_10)
GGCTGACAGTCTAGCACCAGGCTCTTGTGGCAAGTCTCACAGGGGCGGCCAGATGCCCCA
CCAATTTGGCCAAGGTAAGAGAGGTCCTCCAAGGACCAGCCAAACCCCCTTCTGTGTTTC
TAGAACGTTTGATGGAGGCCTATAGGCGTTATACCCCTTTTGACCCAACTTCTGAGGGTC
AGCAGGCAGCAGTAGCTATGGCCTTTATAGGGCAATCAGCATCAGACATCAAGAGAAAGC
TACAGCGTTTAGAAGGACTGCAGACCCTGTCTTTACAGGATCTAG
>Zyzomys_argurus_Gag_(Contig_11)
ACAGCATTGCCGCTTCGTGTCTGCGGACCCCCGGTTGAACCCCCACAACTCCAACCCCTC
CAATACTGGCCATTCTCCTCTGCTGATCTTTATAATTGGAAGACTAACCACCCTTCTTTT
TCAGACAATCCTGCCAGCCTAACAGGACTGGTGGAGTCCCTGATGTTTTCCCACCAGCCC
ACTTGGGATGATTGCCAGCAGCTCCTGCAGGTTCTCTTTACTACTGAAGAGAAGGAGAGG
ATTCTCCTGGAAGCTCGTAAAAATGTTACAGGACCGGAGGGGACTCCCACCAACCTTCCG
>Zyzomys_argurus_Gag_(Contig_13)
GATCCAAATGATGCAACGTCTAGAACTTTTGCAGTATTGGCCTTTTTCCTCATCTGATCT
CTACAATTGGAAATCTAATCATCCTTCTTTTTCAGAGAACCCGAAGGGGTTAATGGGGCT
TGTTGAGTCTCTTATGTTTTCTCACCAGCCCACTTGGGATGACTGCCAACAGCTGTTGCA
GGTTCTCTTTAGTACAGAAAAACGGGAGAGGATCCTTCTGGAAGCACGAAAGAACGTTCC
TGGACCTGACGG
>Zyzomys_argurus_Gag_(Contig_15)
CCCCTTGAATCGCCCAAACTGGGATTTCAACACAGCAGAAGGTAGGGAGAGGCTGACAGT
CTATCGCCGGGCTCTGGTGGCGGGTCTCAAAGGGGCTGCTCGGCGCCCCACCAATTTGGC
TAAGGTAAGAGAAGTCCTTCAGGGACCTACAGAACCGCCTTCTGTGTTTTTAGAGAGACT
TATGGAAGCCTATAGGCGATACACTCCATTTGATCCAGCCTCAGAGGGTCACCAAGCAG
>Zyzomys_argurus_Gag_(Contig_17)
CCGCCCTTCTCGGAGAACCCTGCAGGGCTAACAGGGCTCCTAGAGTCCTTAATGTTCTCT
CACCAGCCCACTTGGGACGATTGCCAGCAGCTCCTACAGGTCCTTTTCACTACAGAGGAG
CGTGAACGCATTCTGCTGGAGGCTAGGAAAAACGTACCCGGTGTTGACAGACAGCC
>Zyzomys_argurus_Gag_(Contig_19)
AGCTGACAGTCTACCGCTGGGCTCTTGTGACAGGTCTCAAAGGCCAGATGCCCCACCAAT
TTGGCTAAGGTAAGAGAGGTCCTTCAAGGACCAACTGAACCCCCATCTGTGTTTCTAGAA
TGTTTGATGGAGGCCTACAGGCGTTATACCCCTTTTGACCC
>Zyzomys_argurus_Gag_(Contig_4)
CAACCTCCCAAATTTGATAGATGCTGGATTTCCCCTGAATCGCCCTACTTGGGACTTCAA
CACGGCAGAAGGTAGGGAGCGACTGACAGTCTACCGCCGGGCTCTTGTGGCAGGTCTCAA
AGGGGCTTCAAGACGCCCCACCAATTTGGCTAAGGTAAGAGAGGTCCTTCAAGGGCCAGC
TGAACCCCCATCTGTGTTTCTAGAACGTCTGATGGAAGCCTATCGGCGTTACACCCCTTT
TGATCCGACTTCTGAGGGTCAGCAGGCAGCAGTAGCCATGGCTTTCATAGGACAATCAGC
ATCAGACATCAGGAGAAAGCTACAGCGTTTAGAAGGACTGCAGACCCTGTCTTTACAGGA
TTTGGTTAAGGAAGCAGAGAAAGTGTATCATAAAAGAGAGACGGAGGAAGAAAAGATAGA
AAGAGAGAGGCGGGAAGCAGAAGAGAGAGAGAGTCGGAGGGATCGTAGACAGGAAAGGAA
TCTGACTAGGATTTTGGCTGCAGTGGTAGAGAGGATGAACAGAACTCTAAAAGAGACCTT
GACAAAATTAGCCCTAGAGACCGGCAGGAAAGACTGGACAGCCCTCCTTCCTTTTGTTTT
GTTCCGAGTTCGGAACACTCCCGGAAGATTTAAACTTAC
>Zyzomys_argurus_Gag_(Contig_63)
ACTAACCATTCTCCTTTCTCAGAAAACCCCACAGGCCTGACGAGATTAATGGAATCTCTC
ATGTTCTCCCACCAACCCACATGGGATGACTGCCAACAGCTCTTGCAGATCCTCTTCACT
ACCGAGGAGCAAGAGAATTTTAAATGAGGCCCAGAAACTGGC
>Zyzomys_argurus_Gag_(Contig_8)
GGCAGAAGGAAGGGAGCAGCTGACAGTCTACCACCGGGCTCTTGTGGCAGGTCTCAAAGG
GGCTGCCAGATGCCCCACCAATTTGGCTAAGGTAAGAGAGGTCCTCCAAGGACCAACTGA
ACCCCCGTCTGTGTTTTTAGAGCGATTGATGGAGGCCTACAGGTGTTACACCCCTTTTG
>Zyzomys_argurus_Pol_(Contig_1)
GGTGGCCCCCACATTAGGATCTCATAAGGAGTGAGTTTAAGCCTTCCAGGGGTGTTCCGA
ACTCGGAACAGGGCAAAGGGAAGGAGGGCTGTCCAGTCTTTCCCGCCGGTCTCTAAGGCT
GATTTTGTTAAGGTCTCTTTAGAGTTCTGTTCATCCTCTCTACCTGACCTGAGCTCTGGG
GTCTATAAGCACAATGCAATTTCCAATTAATCCCCAGTTGAGCAGCCAATCCCTGACTTA
CCTGGGCAACGAAAGCAGGTCCGTTGTCTTTTGTCCTGGTTCTTTTGTTGCCCAGGTCCC
>Zyzomys_argurus_Pol_(Contig_2)
CAGGGGAAGGAGCACCACTCAGTCAGCGCCAGTCTCTAAGGACAATTTAGTTAAGGTCTC
TTTTAGGGTTCTGTTCATTCTCACTACCTACCCTGAGTTCTGGGGTCTACAAGCACAATG
TAATTCCAATTGATCCCCAGTTGAGTGGCCAGTCCCTGACTTACCTGGGCAACAAAGGCA
GGTCCGTTGTCAGACCCAATTACCTTGGGAATTCCGAACCTTGGAAAAATTTCTTAAAGG
ATCTTTTTGGCCACCATATTGGCAGTTTCAGTCCTGGTGGGGAAAGCCTCCACCCATCCT
GAAAAGGTATCTATAAACACTAGCAGGTATTTATTACCATATTTTGCCGGTTTGATTTCA
GTGAAGTCTATTTC
>Zyzomys_argurus_Pol_(Contig_35)
GGTTTATTGGGAGGTCTATTTTACAGAAGTTAAGCCAGGAAAATATGGTTACAAATACCT
TCTAATATTTGTGGATACTTTCTCCAGATGGGTTGAGGCATTCCCCACCAAGCAGGAAAC
AGCTACCATGGTATCCAAGAAGATATTAGAGGAAATTTTCCTGAGGTTTGGAGTGCCCAA
GGTAATTGGATCAGACAATGGTCCTGCTTTTGTTTCTAAGGTAAGTCAGGGATTGGCAGA
GATATTGGGGACTAATTGGAAGTTCCATTGTGCATACCATCCTCAGAGCTCAGGACAGGT
AGAATGAACAGAACCCTAAAAGAGACCTTAACTAAATTGACCACGGAGACTGGCGGTAAG
TGGGTTATTCTTCTTCC
>Zyzomys_argurus_Pol_(Contig_5)
GGGGGGAGGTTTTCCATGTAGAATTTCAAAGGGAGTTAATCGGAAACGCCCAGGAGTGTT
CCTGACTCAGAACAAGGCGAAGGGAAGGAGGGCTGTCCAGTCTCTTAAACCGGTCTCTAT
GGTCAATTTACTTAAGGTCTCTTTAATGGTTCTATTCATCCTCTCTACCTGTCCTGAACT
CTGGGGCCTGTATGCACAATGTAATTTCCAATCAATCCCCAGTTGCCTGGCCATTCCCTG
ACTTACCTGGGCAACGAAGGCAGGTCCATTATCAGACCTGATTACCTTGGGAATTCCAAA
CCTTGGAAAGATTTCT
