# Supplementary material for: GALV-KoRV-related retroviruses in diverse Australian and African rodent species
Source: Virus Evol. 2024 Jul 31;10(1):veae061. doi: 10.1093/ve/veae061 (PMC11341202; doi:10.1093/ve/veae061)
Supplement: veae061_Supp [file veae061_supp.zip › suppl_data/SI Data 2 - HPG RBD sequence.txt]

>HPG_Receptor_binding_domain
AAGTCAGAAAATAACAACCCCCATCAGCCTGTAACCCTCACCTGGCAGGTACTGTCCCAAACGGGCCACGTTGTTTGGGA
GACAAAGGCAACTCAACCTTCTGGGACCTGGTGGCCCTCTCTAAAACCTGACTGGTGTGCCCTAGCGGCCGGCCTTGAAA
CCTGGGATATTCCTGATTCAGATGTATCGGCTTCCACAAGGGTCAGACCAGCTGACTCAGACTATCATGCCGCTACTAAA
CAGGTCAGTTGGGGGGCCCCAGGATGTAGTTACCCTAGGGCTAGAGCCACCATTGCAGACTCTCATTTCTATGTGTGCCC
CCGAGACGGGAGGACTCCCTCAGAAGCTAGACGGTGTGGAGGATTAGAATCACTGTATTGCAAAGATTGGGGTTGCGAGA
CCTCGGGGTCTGCCTATTGGCACCCGTCGTCCTCCTGGGACCTGATAACTGTACAATGGGATAATGACCGCCGGGGAAGG
GCCTCAATAGGTCTCTCCTTCAAGGGACATCCGTCATCAAACCCCTGCGACAACAGTGGC
